# Supplementary material for: Comparative meta-omics for identifying pathogens associated with prosthetic joint infection
Source: Sci Rep. 2021 Dec 9;11:23749. doi: 10.1038/s41598-021-02505-7 (PMC8660779; doi:10.1038/s41598-021-02505-7)
Supplement: Supplementary file 2 — Supplementary Information 2. [file 41598_2021_2505_MOESM2_ESM.xlsx]

## Sheet: Sheet1
		ICM Criteria
Sample ID	Cohort	2 Positive Cultures?	Sinus Tract Positive?	Serum C-Reactive Protein (>1mg/dL)	Erythrocyte sedimentation rate (>30mm/hr)	D-Dimer (>860ng/mL)	SF White Blood Cell (>3,000 cells)	Alpha-defensin	Leucocyte Esterase?	SF PMN % (>90%)	SF CRP (>6.9 mg/L)	ICM Criteria Met?
12	Aseptic	No	No	N/A	N/A	N/A	N/A	N/A	N/A	N/A	N/A	No
13	Aseptic	No	No	N/A	N/A	N/A	N/A	N/A	N/A	N/A	N/A	No
16	Aseptic	No	No	No	No	N/A	3054	Negative	N/A	28.7	<0.4	No
22	Aseptic	No	No	Yes	Yes	N/A	199	N/A	N/A	24	N/A	No
24	Aseptic	No	No	No	N/A	N/A	N/A	N/A	N/A	N/A	N/A	No
25	Aseptic	No	No	No	Yes	N/A	N/A	N/A	N/A	N/A	N/A	No
28	Aseptic	No	No	No	No	N/A	N/A	N/A	N/A	N/A	N/A	No
29	Aseptic	No	No	No	No	N/A	N/A	N/A	N/A	N/A	N/A	No
30	Aseptic	No	No	No	No	N/A	N/A	N/A	N/A	N/A	N/A	No
31	Aseptic	No	No	Yes	Yes	N/A	54	N/A	N/A	88	N/A	No
11	Infected	Yes	No	Yes	Yes	Yes	Yes	N/A	Negative	No	N/A	Yes
14	Infected	No	No	Yes	Yes	No	N/A	N/A	Positive	N/A	N/A	Yes
15	Infected	Yes	No	Yes	Yes	N/A	N/A	N/A	N/A	N/A	N/A	Yes
17	Infected	Yes	No	Yes	Yes	N/A	Yes	Positive	N/A	N/A	N/A	Yes
18	Infected	No	Yes	Yes	Yes	Yes	Yes	N/A	Negative	No	N/A	Yes
19	Infected	No	Yes	Yes	Yes	Yes	Yes	N/A	Negative	No	N/A	Yes
20	Infected	No	No	Yes	Yes	N/A	Yes	Positive	N/A	Yes	Yes	Yes
21	Infected	Yes	No	Yes	Yes	N/A	Yes	Positive	Negative	Yes	Yes	Yes
23	Infected	No	Yes	Yes	Yes	N/A	N/A	N/A	Negative	N/A	N/A	Yes
32	Infected	Yes	No	Yes	Yes	N/A	N/A	N/A	N/A	N/A	N/A	Yes
