# Supplementary material for: Comparative meta-omics for identifying pathogens associated with prosthetic joint infection
Source: Sci Rep. 2021 Dec 9;11:23749. doi: 10.1038/s41598-021-02505-7 (PMC8660779; doi:10.1038/s41598-021-02505-7)
Supplement: Supplementary file 3 — Supplementary Information 3. [file 41598_2021_2505_MOESM3_ESM.xlsx]

## Sheet: Sheet1
Sample ID	16S_Number of Raw Sequences	16S_Number of Filtered Sequences	16S_Number of Human Sequences	16S_Number of Microbial Sequences	16S_Number of Unclassified Sequences	MG_Number of Raw Sequences	MG_Number of Filtered Sequences	MG_Number of Human Sequences	MG_Number of Microbial Sequences	MG_Number of Unclassified Sequences	MT_Number of Raw Sequences	MT_Number of Filtered Sequences	MT_Number of Human Sequences	MT_Number of Microbial Sequences	MT_Number of Unclassified Sequences
10B	53009	42567	NA	42567	NA	16534139	14290889	12945908	911449	433532	9247328	7710428	5933166	1746838	30424
10SF	11234	9536	NA	9536	NA	2391185	1855868	52627	1532442	270799	74221298	67120123	3771713	62005218	1343192
11B	19526	15774	NA	15774	NA	57180691	33877288	33185436	98702	593150	26540633	21344480	21305888	33323	5269
11SF	15735	12946	NA	12946	NA	34439137	29569772	28789395	613196	167181	29113955	25827168	25775441	40222	11505
12SF	64560	54190	NA	54190	NA	NA	NA	NA	NA	NA	16894781	15004811	9814422	4771877	418512
13SF	33087	27572	NA	27572	NA	NA	NA	NA	NA	NA	NA	NA	NA	NA	NA
14B	48032	37301	NA	37301	NA	13481615	11668827	9540812	1553526	574489	32796512	27289044	27253138	31640	4266
14ExtBlk	NA	NA	NA	NA	NA	NA	NA	NA	NA	NA	19845356	17004911	872207	15986306	146398
14SF	NA	NA	NA	NA	NA	NA	NA	NA	NA	NA	27621265	24696996	24630951	56903	9142
15B	39740	28022	NA	28022	NA	21632506	18704744	17688200	676483	340061	27571000	22855352	22836794	14987	3571
15SF	17759	12956	NA	12956	NA	11832401	9724915	9708760	6241	9914	83277547	74282256	74223389	50303	8564
16B	9468	7543	NA	7543	NA	34340996	29798728	29226394	268517	303817	43316706	36870363	36844964	20859	4540
16SF	22117	18419	NA	18419	NA	NA	NA	NA	NA	NA	19916085	17208771	17195168	9914	3689
17B	20852	16328	NA	16328	NA	20632430	17951276	16275464	1178085	497727	8787901	7885175	7857065	22553	5557
17SF	NA	NA	NA	NA	NA	6610429	5356277	5343249	6314	6714	31669359	28302345	28279209	19563	3573
18B	NA	NA	NA	NA	NA	36002944	30932527	30821789	60045	50693	25392738	19170448	19029603	134078	6767
18SF	28429	23847	NA	23847	NA	7831914	6508462	5965495	300726	242241	18663975	16804855	16776275	26013	2567
19B	NA	NA	NA	NA	NA	31696863	26964677	26830353	69623	64701	43582603	37008606	36988032	17081	3493
19SF	9597	7939	NA	7939	NA	7615124	6305333	6283456	12149	9728	46034105	41385552	41349357	30988	5207
1B	37890	30907	NA	30907	NA	NA	NA	NA	NA	NA	NA	NA	NA	NA	NA
1ExtBlk	NA	NA	NA	NA	NA	NA	NA	NA	NA	NA	2866	2114	1421	640	53
1LTC	NA	NA	NA	NA	NA	NA	NA	NA	NA	NA	17532525	14675535	14672068	739	2728
1NTC	NA	NA	NA	NA	NA	NA	NA	NA	NA	NA	1699	1358	712	613	33
20B	9446	7808	NA	7808	NA	30921056	17911350	17547886	18221	345243	38248255	31014049	30988099	21288	4662
20SF	18026	15342	NA	15342	NA	6958403	5553729	5539477	9706	4546	9570611	8429156	8405371	9017	14768
21B	NA	NA	NA	NA	NA	25124909	21832855	21556119	197718	79018	38191897	32121583	32098710	19951	2922
21SF	162783	112077	NA	112077	NA	27089151	22842265	22813357	15539	13369	37714428	33617950	33591543	21520	4887
22B	65848	45864	NA	45864	NA	26182920	20738936	20353487	26361	359088	26182920	20738936	20353487	26361	359088
22SF	25918	18228	NA	18228	NA	16567224	12898738	12551500	73197	274041	12000336	10975811	10932978	37153	5680
23B	8903	6272	NA	6272	NA	2851931	2225568	2168283	2985	54300	2851931	2225568	2168283	2985	54300
23SF	42471	27928	NA	27928	NA	27275348	21489188	21441833	11385	35970	14102355	12916467	12899834	13819	2814
24B	55266	38666	NA	38666	NA	6829857	5371763	5208414	7923	155426	6829857	5371763	5208414	7923	155426
24SF	37561	28100	NA	28100	NA	34413941	27197091	27154442	7387	35262	10617764	9525942	8172819	1216795	136328
25B	50831	36612	NA	36612	NA	29303657	23264302	23064609	11277	188416	29303657	23264302	23064609	11277	188416
25SF	5175	4056	NA	4056	NA	14400133	11329741	11035531	67546	226664	8271733	7601246	7497109	96114	8023
26Air	44455	34960	NA	34960	NA	3185949	2579644	972321	773317	834006	NA	NA	NA	NA	NA
26B	21794	8042	NA	8042	NA	16878554	13347093	12942087	13144	391862	16878554	13347093	12942087	13144	391862
26NaCl	39881	29023	NA	29023	NA	1613541	1301005	406066	598705	296234	257338	181235	18674	149280	13281
26SF	14789	10239	NA	10239	NA	7761093	6093067	5915581	31724	145762	9375085	8588496	8454758	123825	9913
26Skin	NA	NA	NA	NA	NA	1416510	1097197	115256	590144	391797	NA	NA	NA	NA	NA
27Air	34172	25871	NA	25871	NA	7519632	6137845	3430724	1320795	1386326	NA	NA	NA	NA	NA
27B	63555	44289	NA	44289	NA	29835210	23673080	23480413	10584	182083	29835210	23673080	23480413	10584	182083
27SF	9043	6858	NA	6858	NA	9049396	7112706	6907191	51743	153772	13431702	12175658	12053346	113075	9237
27Skin	83384	56020	NA	56020	NA	10852808	8799546	5138985	1690791	1969770	NA	NA	NA	NA	NA
28Air	17315	13756	NA	13756	NA	2738596	2219906	898243	741882	579781	NA	NA	NA	NA	NA
28B	42810	29155	NA	29155	NA	24369748	19184732	18979464	7052	198216	24369748	19184732	18979464	7052	198216
28NaCl	42607	29850	NA	29850	NA	2443550	1958653	696773	693690	568190	247305	186718	53206	113890	19622
28SF	4015	3086	NA	3086	NA	30441002	23812048	23503269	65818	242961	17469098	16003827	15919018	74140	10669
28Skin	9386	6328	NA	6328	NA	1389991	1134073	232402	663040	238631	NA	NA	NA	NA	NA
29Air	16628	10797	NA	10797	NA	1484273	1188931	357683	520436	310812	NA	NA	NA	NA	NA
29B	NA	NA	NA	NA	NA	2605711	1709546	1692271	4203	13072	2605711	1709546	1692271	4203	13072
29SF	138533	93739	NA	93739	NA	69685831	54902245	54686861	64466	150918	13271000	12127958	12090124	34130	3704
29Skin	16292	11364	NA	11364	NA	2580299	2100396	1136345	564264	399787	NA	NA	NA	NA	NA
2ExtBlk	NA	NA	NA	NA	NA	NA	NA	NA	NA	NA	2873	2220	1284	880	56
2LTC	NA	NA	NA	NA	NA	NA	NA	NA	NA	NA	15208867	12656505	12632135	21748	2622
2NTC	NA	NA	NA	NA	NA	NA	NA	NA	NA	NA	2844	2159	1780	350	29
30Air	NA	NA	NA	NA	NA	8924618	7327428	6486548	564443	276437	NA	NA	NA	NA	NA
30B	26244	10424	NA	10424	NA	5804015	4608080	4572361	2329	33390	5804015	4608080	4572361	2329	33390
30NaCl	11743	8899	NA	8899	NA	1143359	926544	166745	520015	239784	96785	64759	6978	42771	15010
30SF	16847	10202	NA	10202	NA	23328926	18376757	18077327	84567	214863	16616994	15111261	14951751	148872	10638
30Swab	21755	15178	NA	15178	NA	NA	NA	NA	NA	NA	NA	NA	NA	NA	NA
31Air	NA	NA	NA	NA	NA	1586934	1303403	619343	460513	223547	NA	NA	NA	NA	NA
31B	29306	19118	NA	19118	NA	23135950	18130696	17985610	7025	138061	23135950	18130696	17985610	7025	138061
31NaCl	18891	13978	NA	13978	NA	1255145	1001246	194494	593830	212922	994379	757118	663218	81278	12622
31SF	2982	1238	NA	1238	NA	18305193	14455772	14294564	25095	136113	15769396	14373512	14271216	96349	5947
31Swab	59754	41709	NA	41709	NA	NA	NA	NA	NA	NA	NA	NA	NA	NA	NA
32Air	55871	43386	NA	43386	NA	5523479	4371924	1245753	1930372	1195799	NA	NA	NA	NA	NA
32B	10732	7883	NA	7883	NA	16983999	13336726	13270985	3184	62557	16983999	13336726	13270985	3184	62557
32NaCl	77170	56817	NA	56817	NA	2196438	1759536	536988	680399	542149	153177	103607	20558	74619	8430
32SF	96309	72525	NA	72525	NA	22905176	18233442	18208557	11852	13033	13395948	12301004	12289347	9520	2137
32Skin	77850	55564	NA	55564	NA	2034018	1358089	366404	608356	383329	NA	NA	NA	NA	NA
33Air	NA	NA	NA	NA	NA	1025807	919509	136028	670324	113157	3800435	2876271	637650	2083358	155263
33B	NA	NA	NA	NA	NA	14326646	12725920	12530164	81321	114435	35915872	31095947	31069614	22551	3782
33NaCl	NA	NA	NA	NA	NA	652155	584061	80592	434048	69421	8797627	6374008	5639348	676825	57835
33QiagenBlnk	NA	NA	NA	NA	NA	NA	NA	NA	NA	NA	9389239	7453773	1328941	5545141	579691
33SF	19843	17463	NA	17463	NA	1900817	1694901	1052341	522489	120071	22117241	19491958	19349751	133531	8676
33Skin	NA	NA	NA	NA	NA	532501	474015	75789	322803	75423	7993240	6689988	353881	5979579	356528
34Air	NA	NA	NA	NA	NA	95200	78401	13010	43885	21506	4946665	3854326	1096578	2560756	196992
34B	NA	NA	NA	NA	NA	22129547	19048853	18644459	216103	188291	26299361	22728491	22088122	443637	196732
34NaCl	NA	NA	NA	NA	NA	616094	554009	83825	397454	72730	5405371	3984193	2750526	538956	694711
34QiagenBlnk	NA	NA	NA	NA	NA	NA	NA	NA	NA	NA	4102670	3413806	1041031	2002347	370428
34SF	205340	180174	NA	180174	NA	5086170	4537485	4042290	395149	100046	46664339	41093581	41005096	78265	10220
34Skin	NA	NA	NA	NA	NA	712706	642527	102698	420590	119239	6329207	4931244	2695722	1634629	600893
35Air	NA	NA	NA	NA	NA	545084	481710	94139	298453	89118	3077314	2214338	1955521	201526	57291
35B	NA	NA	NA	NA	NA	22091638	19669310	19192490	342713	134107	14070195	12039481	12019337	18123	2021
35NaCl	NA	NA	NA	NA	NA	321165	287141	46551	205183	35407	9082999	6751862	5909839	675849	166174
35SF	NA	NA	NA	NA	NA	11351801	10068174	9829116	185449	53609	29347244	25925111	25855842	63714	5555
3B	40274	31889	NA	31889	NA	NA	NA	NA	NA	NA	NA	NA	NA	NA	NA
3NTC	NA	NA	NA	NA	NA	NA	NA	NA	NA	NA	27279091	22800513	784613	21691673	324227
4B	69787	53362	NA	53362	NA	18619859	16029148	14167350	1166848	694950	14382327	11632117	11605900	22762	3455
4SF	8589	7266	NA	7266	NA	2602035	2010770	89684	1634158	286928	22890075	20720543	20114586	599063	6894
5B	15575	12772	NA	12772	NA	16568416	14307047	12077809	1497336	731902	17097104	13856294	13839433	14343	2518
5SF	15008	12029	NA	12029	NA	2293173	1957206	47071	1624403	285732	53609195	48207128	46379930	1773678	53520
6B	31519	25857	NA	25857	NA	18019862	15479736	13862063	1085737	531936	13705677	9985010	9937548	42685	4777
6SF	6938	6083	NA	6083	NA	2857295	2408615	48134	2003521	356960	14154672	12681760	12070349	597152	14259
7B	51385	42069	NA	42069	NA	21554908	18645990	17212396	981964	451630	21093289	17129551	17085984	37619	5948
7SF	NA	NA	NA	NA	NA	NA	NA	NA	NA	NA	27848674	25253166	24861619	381795	9752
8B	59679	49002	NA	49002	NA	34656435	29949654	28436398	794131	719125	14639908	10461444	10401868	53337	6239
8SF	23711	19921	NA	19921	NA	14722520	12690475	9001613	2566062	1122800	12253408	11124748	10967758	151470	5520
9B	22094	17274	NA	17274	NA	NA	NA	NA	NA	NA	NA	NA	NA	NA	NA
ExtBlnk	NA	NA	NA	NA	NA	333450	291934	44475	210559	36900	NA	NA	NA	NA	NA
OvationNegative	NA	NA	NA	NA	NA	427585	378211	58512	286735	32964	NA	NA	NA	NA	NA
TrioNegative	NA	NA	NA	NA	NA	NA	NA	NA	NA	NA	3371779	2326066	1048020	1094255	183791
