# Supplementary material for: Comparative meta-omics for identifying pathogens associated with prosthetic joint infection
Source: Sci Rep. 2021 Dec 9;11:23749. doi: 10.1038/s41598-021-02505-7 (PMC8660779; doi:10.1038/s41598-021-02505-7)
Supplement: Supplementary file 4 — Supplementary Information 4. [file 41598_2021_2505_MOESM4_ESM.xlsx]

## Sheet: Sheet1
Taxonomy (Blood)	Taxonomy (Synovial Fluid)
Rhizobiales_unclassified	Bacteroidales_unclassified
Achromobacter_xylosoxidans	Muribaculum_intestinale
Alphaproteobacteria_unclassified	Bacteroidetes_unclassified
Bradyrhizobiaceae_unclassified	Turicibacter_sp._H121
Methylobacteriaceae_unclassified	Lachnospiraceae_unclassified
Rhodobacteraceae_unclassified	Lactobacillus_unclassified
Firmicutes_unclassified	Lactobacillus_johnsonii
Betaproteobacteria_unclassified	Anaerostipes_hadrus
Burkholderiales_unclassified	Clostridiales_bacterium_CCNA10
Pseudomonas_stutzeri	Bacteria_unclassified
Burkholderiaceae_unclassified	Spiribacter_curvatus
Sphingomonas_unclassified	Streptococcus_unclassified
Ralstonia_unclassified	Intrasporangiaceae_unclassified
Actinobacteria_unclassified	Actinobacteria_unclassified
Comamonadaceae_unclassified	Blautia_unclassified
Methylobacterium_unclassified	Rhizobiales_unclassified
Corynebacterium_unclassified	Enterobacteriaceae_unclassified
Flavobacteriaceae_unclassified	Ottowia_oryzae
Moraxella_osloensis	Escherichia_coli
Cutibacterium_unclassified	Enterobacterales_unclassified
Bradyrhizobium_unclassified	Alphaproteobacteria_unclassified
Microbacteriaceae_unclassified	Escherichia_unclassified
Stenotrophomonas_unclassified	Bacteroides_cellulosilyticus
Sphingomonadales_unclassified	Thermotoga_unclassified
Proteobacteria_unclassified	Brochothrix_thermosphacta
Bacillus_unclassified	Thermotoga_maritima
Acinetobacter_unclassified	Lachnospiraceae_bacterium_Choco86
Bacilli_unclassified	Carnobacterium_maltaromaticum
Cutibacterium_acnes	Bacillaceae_unclassified
Nitrosomonas_sp._Is79A3
