# Supplementary material for: Comparative meta-omics for identifying pathogens associated with prosthetic joint infection
Source: Sci Rep. 2021 Dec 9;11:23749. doi: 10.1038/s41598-021-02505-7 (PMC8660779; doi:10.1038/s41598-021-02505-7)
Supplement: Supplementary file 5 — Supplementary Information 5. [file 41598_2021_2505_MOESM5_ESM.xlsx]

## Sheet: Sheet1
Metatranscriptomics Synovial Fluid LEfSe Results
Enriched Taxon	Enrichment Group	LDA Score	P-Value
Staphylococcus epidermidis	Aseptic	3.47218	0.0183867
Escherichia coli	Infected	4.04564	0.000936929
Thermotoga maritima	Infected	3.08885	0.000869003
Lactobacillus johnsonii	Infected	3.84609	0.000482496
Muribaculum intestinale	Infected	3.78216	0.000180124
Ralstonia pickettii	Primary	3.90856	0.00751492
Cupriavidus gilardii	Primary	3.12321	0.0103104
Symbiobacter mobilis	Primary	3.43193	0.00499719
Burkholderia oklahomensis	Primary	3.24172	0.0118774
Francisella philomiragia	Primary	3.10904	0.0118774
Metatranscriptomics Blood LEfSe Results
Enriched Taxon	Enrichment Group	LDA Score	P-Value
Acinetobacter guillouiae	Aseptic	3.11492	0.00961487
Ralstonia insidiosa	Aseptic	3.54849	0.0111075
Cutibacterium acnes	Aseptic	4.77103	0.00466333
Stenotrophomonas maltophilia	Aseptic	4.22555	0.0136821
Lactobacillus crispatus	Infected	4.86762	0.00313753
Anaerococcus prevotii	Infected	3.23739	0.00611637
Streptococcus pyogenes	Primary	3.15127	0.00417478
Shewanella violacea	Primary	3.29168	0.0145983
Metagenomics Synovial Fluid LEfSe Results
Enriched Taxon	Enrichment Group	LDA Score	P-Value
Bacteroides salanitronis	Primary	3.17258	0.0155977
Muribaculum intestinale	Primary	4.37418	0.0109571
Lactobacillus murinus	Primary	3.1732	0.0193619
Butyrivibrio fibrisolvens	Primary	3.37529	0.0130238
Oscillibacter valericigenes	Primary	3.00331	0.0208163
Faecalibaculum rodentium	Primary	3.32277	0.0138621
Asticcacaulis excentricus	Aseptic	3.79905	0.0100925
Sphingomonas koreensis	Aseptic	3.97607	0.00599245
Rubrivivax gelatinosus	Aseptic	3.21983	0.00379801
Pseudomonas aeruginosa	Aseptic	3.13564	0.0205148
Stenotrophomonas maltophilia	Aseptic	3.29942	0.0227949
Metagenomics Blood LEfSe Results
Enriched Taxon	Enrichment Group	LDA Score	P-Value
Lactococcus lactis	Infected	4.40716	0.013983
Bradyrhizobiumsp BTAi1	Aseptic	3.07918	0.00385649
16S rRNA Synovial Fluid LEfSe Results
Enriched Taxon	Enrichment Group	LDA Score	P-value
Cutibacterium	Primary	4.23825	0.0357093
Xanthobacteraceae	Infected	3.77978	0.0199
Allorhizobium Neorhizobium Pararhizobium Rhizobium	Infected	4.75658	0.0051416
Moorella	Aseptic	4.16277	0.0139218
16S rRNA Blood LEfSe Results
Enriched Taxon	Enrichment Group	LDA Score	P-value
Legionella	Aseptic	4.17	0.023
thermosaccharolyticum	Infected	4.01	0.021
Candidatus Methylopumilus	Primary	3.91	0.03
Simplicispira	Primary	3.87	0.043
Prevotella 9	Primary	3.77	0.018
