# Supplementary material for: Comparative meta-omics for identifying pathogens associated with prosthetic joint infection
Source: Sci Rep. 2021 Dec 9;11:23749. doi: 10.1038/s41598-021-02505-7 (PMC8660779; doi:10.1038/s41598-021-02505-7)
Supplement: Supplementary file 6 — Supplementary Information 6. [file 41598_2021_2505_MOESM6_ESM.xlsx]

## Sheet: Sheet1
Sample ID	Cohort	Culture positive?	Bacteria Identified	Antibiotic Resistance from Culture	# of Aminocoumarin ABX Resistance Genes Annotated	Aminoglycoside ABX Resistance Genes Annotated	Fluoroquinolone ABX Resistance Genes Annotated	Macrolide ABX Resistance Genes Annotated	Multi-Drug ABX Resistance Genes Annotated	Nitoimidazole ABX Resistance Genes Annotated	Peptide ABX Resistance Genes Annotated	Phenicol ABX Resistance Genes Annotated	Tetracycline ABX Resistance Genes Annotated
11	Infected	Yes	Pseudomonas aeruginosa	(-)	2	3	0	1	10	1	1	3	1
14	Infected	No	(-)	(-)	1	1	1	0	10	0	3	3	1
15	Infected	Yes	Staphylococcus epidermidis	Oxacillin	1	1	0	0	5	0	1	2	1
17	Infected	No	(-)	(-)	0	1	0	0	2	0	0	0	0
18	Infected	No	(-)	(-)	2	1	0	0	8	0	0	3	0
19	Infected	No	(-)	(-)	1	3	0	0	3	0	1	3	0
20	Infected	Yes	Staphylococcus epidermidis	Erythromycin, Tetracycline	0	1	0	0	3	0	1	1	1
21	Infected	Yes	Streptococcus mitis	Erythromycin	0	2	0	0	4	0	0	1	0
23	Infected	Yes	Klebsiella pneumoniae, Vancomycin resistant Enterococcus	Vancomycin	0	2	0	0	1	0	0	0	0
32	Infected	Yes	Staphylococcus aureus	(-)	0	1	0	0	0	0	0	1	1
